# Supplementary material for: Boosting the Catalytic Performance of AuAg Alloyed Nanoparticles Grafted on MoS2 Nanoflowers through NIR-Induced Light-to-Thermal Energy Conversion
Source: Nanomaterials (Basel). 2023 Mar 16;13(6):1074. doi: 10.3390/nano13061074 (PMC10058585; doi:10.3390/nano13061074)
Supplement: Supplementary file 1 [file nanomaterials-13-01074-s001.zip]

Archive with 1 entries (1 files):
- nanomaterials-2265125-supplementary.pdf
